# Supplementary material for: Easy353: A Tool to Get Angiosperms353 Genes for Phylogenomic Research
Source: Mol Biol Evol. 2022 Dec 2;39(12):msac261. doi: 10.1093/molbev/msac261 (PMC9757696; doi:10.1093/molbev/msac261)
Supplement: msac261_Supplementary_Data [file msac261_supplementary_data.zip]

Archive with 4 entries (4 files):
- Supplementary Information.docx
- Table S1.docx
- Table S2.xlsx
- Table S3.xlsx
