# Supplementary material for: Easy353: A Tool to Get Angiosperms353 Genes for Phylogenomic Research
Source: Mol Biol Evol. 2022 Dec 2;39(12):msac261. doi: 10.1093/molbev/msac261 (PMC9757696; doi:10.1093/molbev/msac261)
Supplement: msac261_Supplementary_Data [file msac261_supplementary_data.zip › Table S3.xlsx]

## Sheet: table s3
	Species	Order	Family	Genus	Easy353			Hybpiper
					transcriptome	genome skimming	Hyb-seq	transcriptome	genome skimming	Hyb-seq
T50	Aegopodium podagraria	Apiales	Apiaceae	Aegopodium	349	322	344	338	30	306
	Anthriscus sylvestris	Apiales	Apiaceae	Anthriscus	352	297	346	336	25	295
	Cyclospermum leptophyllum	Apiales	Apiaceae	Cyclospermum	348	346	337	337	216	319
	Foeniculum vulgare	Apiales	Apiaceae	Foeniculum	348	284	349	340	5	306
	Haplosphaera phaea	Apiales	Apiaceae	Haplosphaera	351	298	304	344	27	269
T75	Aegopodium podagraria	Apiales	Apiaceae	Aegopodium	347	250	331	321	19	258
	Anthriscus sylvestris	Apiales	Apiaceae	Anthriscus	346	224	337	321	17	242
	Cyclospermum leptophyllum	Apiales	Apiaceae	Cyclospermum	347	316	312	323	175	267
	Foeniculum vulgare	Apiales	Apiaceae	Foeniculum	344	193	327	323	2	249
	Haplosphaera phaea	Apiales	Apiaceae	Haplosphaera	350	208	221	340	18	182
T100	Aegopodium podagraria	Apiales	Apiaceae	Aegopodium	344	180	279	290	10	172
	Anthriscus sylvestris	Apiales	Apiaceae	Anthriscus	340	154	321	284	11	175
	Cyclospermum leptophyllum	Apiales	Apiaceae	Cyclospermum	345	271	274	305	137	192
	Foeniculum vulgare	Apiales	Apiaceae	Foeniculum	343	116	290	295	2	167
	Haplosphaera phaea	Apiales	Apiaceae	Haplosphaera	348	135	151	324	10	84
T50: the number of genes for which the length of coding sequences recovered was at least 50% of the target length (the average length of target instances for each gene)
T75: the number of genes for which the length of coding sequences recovered was at least 75% of the target length (the average length of target instances for each gene)
T100: the number of genes for which the length of coding sequences recovered was at least 100% of the target length (the average length of target instances for each gene)
transcriptome, genome skimming,Hyb-seq: sequencing data
